# Supplementary material for: Semi-Feral Horse Grazing Benefits the Grassland Diversity of Flowering Plants Including a Pollinator-Promoting Indicator Species
Source: Animals (Basel). 2025 Mar 17;15(6):862. doi: 10.3390/ani15060862 (PMC11939236; doi:10.3390/ani15060862)
Supplement: Supplementary file 1 [file animals-15-00862-s001.zip]

Archive with 1 entries (1 files):
- animals-3515259-supplementary.pdf
